# Supplementary material for: Whipworm infection remodels the gut microbiome ecosystem and compromises intestinal homeostasis in elderly patients revealed by multi-omics analyses
Source: Front Cell Infect Microbiol. 2025 Aug 29;15:1663666. doi: 10.3389/fcimb.2025.1663666 (PMC12426285; doi:10.3389/fcimb.2025.1663666)
Supplement: Supplementary file 1 [file Table1.xlsx]

## Sheet: Supplementary Table 1 
Supplementary Table 1. KEGG-enriched pathways between HC and PD groups
#Pathway	HC-vs-PD(102739)	RichFactor	P value	Q value	Pathway ID	Level 1	Level 2
Metabolic pathways	32822	0.122637173762774	3.347114e-51	1.221697e-48	ko01100	Metabolism	Global and overview maps
Aminoacyl-tRNA biosynthesis	2110	0.154805575935437	2.040208e-45	3.723380e-43	ko00970	Genetic Information Processing	Translation
Starch and sucrose metabolism	2238	0.149459062374783	3.083014e-38	3.751000e-36	ko00500	Metabolism	Carbohydrate metabolism
Biosynthesis of secondary metabolites	14358	0.125747716345101	1.199689e-34	1.094716e-32	ko01110	Metabolism	Global and overview maps
Alanine, aspartate and glutamate metabolism	1758	0.150966079862602	1.842573e-32	1.345078e-30	ko00250	Metabolism	Amino acid metabolism
Microbial metabolism in diverse environments	7953	0.129422294548413	3.927909e-31	2.389478e-29	ko01120	Metabolism	Global and overview maps
Nucleotide excision repair	852	0.166308803435487	3.714068e-28	1.936621e-26	ko03420	Genetic Information Processing	Replication and repair
Glycolysis / Gluconeogenesis	2110	0.143742761768513	4.981188e-27	2.272667e-25	ko00010	Metabolism	Carbohydrate metabolism
RNA degradation	1017	0.159479379018347	7.434122e-27	3.014949e-25	ko03018	Genetic Information Processing	Folding, sorting and degradation
Nitrogen metabolism	739	0.165324384787472	5.833628e-24	2.129274e-22	ko00910	Metabolism	Energy metabolism
Biosynthesis of amino acids	6852	0.12780720734164	6.054314e-22	2.008931e-20	ko01230	Metabolism	Global and overview maps
Necroptosis	385	0.181347150259067	1.796932e-19	5.465668e-18	ko04217	Cellular Processes	Cell growth and death
Peptidoglycan biosynthesis	1829	0.138256859928944	6.759417e-17	1.897836e-15	ko00550	Metabolism	Glycan biosynthesis and metabolism
2-Oxocarboxylic acid metabolism	1423	0.141324858476512	2.412163e-16	6.288854e-15	ko01210	Metabolism	Global and overview maps
Galactose metabolism	1525	0.140191211619783	3.021529e-16	7.352387e-15	ko00052	Metabolism	Carbohydrate metabolism
Insulin resistance	280	0.180761781794706	1.857588e-14	4.237623e-13	ko04931	Human Diseases	Endocrine and metabolic disease
Carbon metabolism	4447	0.127461377511537	5.872199e-14	1.260796e-12	ko01200	Metabolism	Global and overview maps
Arginine biosynthesis	965	0.144461077844311	9.873647e-14	2.002156e-12	ko00220	Metabolism	Amino acid metabolism
Pyruvate metabolism	1895	0.13408335102243	8.473269e-13	1.627760e-11	ko00620	Metabolism	Carbohydrate metabolism
Porphyrin metabolism	1269	0.138054830287206	4.725533e-12	8.624098e-11	ko00860	Metabolism	Metabolism of cofactors and vitamins
Other glycan degradation	495	0.153726708074534	1.847769e-11	3.211599e-10	ko00511	Metabolism	Glycan biosynthesis and metabolism
Sphingolipid metabolism	480	0.152671755725191	9.739945e-11	1.615945e-09	ko00600	Metabolism	Lipid metabolism
Insulin signaling pathway	164	0.189158016147636	1.279092e-10	2.029863e-09	ko04910	Organismal Systems	Endocrine system
Citrate cycle (TCA cycle)	885	0.140833863781031	1.734424e-10	2.637770e-09	ko00020	Metabolism	Carbohydrate metabolism
Butanoate metabolism	1118	0.137329566392335	2.615128e-10	3.818087e-09	ko00650	Metabolism	Carbohydrate metabolism
Lysine biosynthesis	1048	0.137316561844864	9.351431e-10	1.312797e-08	ko00300	Metabolism	Amino acid metabolism
Carbon fixation pathways in prokaryotes	1423	0.133564858269195	1.335203e-09	1.804997e-08	ko00720	Metabolism	Energy metabolism
Methane metabolism	1391	0.133467664555747	2.392322e-09	3.118563e-08	ko00680	Metabolism	Energy metabolism
beta-Lactam resistance	838	0.138741721854305	7.221962e-09	8.944337e-08	ko01501	Human Diseases	Drug resistance: antimicrobial
Glyoxylate and dicarboxylate metabolism	1116	0.135141680794381	7.546356e-09	8.944337e-08	ko00630	Metabolism	Carbohydrate metabolism
Plant-pathogen interaction	369	0.153366583541147	7.59656e-09	8.944337e-08	ko04626	Organismal Systems	Environmental adaptation
ABC transporters	5269	0.123381337079967	1.049529e-08	1.197119e-07	ko02010	Environmental Information Processing	Membrane transport
Glutamatergic synapse	183	0.173295454545455	1.303681e-08	1.441950e-07	ko04724	Organismal Systems	Nervous system
GABAergic synapse	188	0.172161172161172	1.375946e-08	1.477119e-07	ko04727	Organismal Systems	Nervous system
Legionellosis	291	0.157809110629067	1.941989e-08	2.025217e-07	ko05134	Human Diseases	Infectious disease: bacterial
Flagellar assembly	707	0.139972282716294	2.695474e-08	2.732911e-07	ko02040	Cellular Processes	Cell motility
Selenocompound metabolism	691	0.138894472361809	1.16923e-07	1.153430e-06	ko00450	Metabolism	Metabolism of other amino acids
Bacterial invasion of epithelial cells	28	0.325581395348837	1.849021e-07	1.776033e-06	ko05100	Human Diseases	Infectious disease: bacterial
Cyanoamino acid metabolism	429	0.144883485309017	3.919666e-07	3.668405e-06	ko00460	Metabolism	Metabolism of other amino acids
Glucagon signaling pathway	359	0.147797447509263	5.06683e-07	4.623482e-06	ko04922	Organismal Systems	Endocrine system
RNA polymerase	306	0.150664697193501	6.427999e-07	5.722487e-06	ko03020	Genetic Information Processing	Transcription
Lipid and atherosclerosis	186	0.161458333333333	1.404622e-06	1.220683e-05	ko05417	Human Diseases	Cardiovascular disease
Bacterial chemotaxis	450	0.142135186355022	1.630763e-06	1.384252e-05	ko02030	Cellular Processes	Cell motility
Fatty acid degradation	392	0.144170650974623	1.905051e-06	1.580326e-05	ko00071	Metabolism	Lipid metabolism
Valine, leucine and isoleucine biosynthesis	685	0.136128775834658	1.974271e-06	1.601353e-05	ko00290	Metabolism	Amino acid metabolism
Epithelial cell signaling in Helicobacter pylori infection	179	0.160107334525939	3.648006e-06	2.894613e-05	ko05120	Human Diseases	Infectious disease: bacterial
PI3K-Akt signaling pathway	96	0.181474480151229	4.553551e-06	3.536268e-05	ko04151	Environmental Information Processing	Signal transduction
PPAR signaling pathway	227	0.152348993288591	7.557799e-06	5.747076e-05	ko03320	Organismal Systems	Endocrine system
Glycosphingolipid biosynthesis - globo and isoglobo series	212	0.152408339324227	1.42566e-05	1.061971e-04	ko00603	Metabolism	Glycan biosynthesis and metabolism
Lysine degradation	267	0.146783947223749	2.096884e-05	1.522053e-04	ko00310	Metabolism	Amino acid metabolism
Type I diabetes mellitus	95	0.175276752767528	2.126704e-05	1.522053e-04	ko04940	Human Diseases	Endocrine and metabolic disease
Tyrosine metabolism	354	0.141826923076923	2.250047e-05	1.579360e-04	ko00350	Metabolism	Amino acid metabolism
Progesterone-mediated oocyte maturation	82	0.179431072210066	3.205447e-05	2.166645e-04	ko04914	Organismal Systems	Endocrine system
Prostate cancer	82	0.179431072210066	3.205447e-05	2.166645e-04	ko05215	Human Diseases	Cancer: specific types
Estrogen signaling pathway	82	0.179039301310044	3.468278e-05	2.301675e-04	ko04915	Organismal Systems	Endocrine system
Glycerolipid metabolism	794	0.131369953673064	3.9384e-05	2.548545e-04	ko00561	Metabolism	Lipid metabolism
Basal transcription factors	41	0.218085106382979	3.97992e-05	2.548545e-04	ko03022	Genetic Information Processing	Transcription
Th17 cell differentiation	81	0.178021978021978	4.710873e-05	2.914354e-04	ko04659	Organismal Systems	Immune system
IL-17 signaling pathway	81	0.178021978021978	4.710873e-05	2.914354e-04	ko04657	Organismal Systems	Immune system
Antigen processing and presentation	81	0.177631578947368	5.088813e-05	3.095695e-04	ko04612	Organismal Systems	Immune system
Tuberculosis	251	0.145845438698431	5.464587e-05	3.269794e-04	ko05152	Human Diseases	Infectious disease: bacterial
Mismatch repair	1527	0.125813627749856	8.724717e-05	5.136325e-04	ko03430	Genetic Information Processing	Replication and repair
Glycine, serine and threonine metabolism	1353	0.126484060951669	9.483002e-05	5.494120e-04	ko00260	Metabolism	Amino acid metabolism
Purine metabolism	2728	0.122606741573034	0.000140417	8.008180e-04	ko00230	Metabolism	Nucleotide metabolism
Homologous recombination	1765	0.124594098545814	0.000150994	8.478911e-04	ko03440	Genetic Information Processing	Replication and repair
Lysosome	286	0.141025641025641	0.000181579	1.004186e-03	ko04142	Cellular Processes	Transport and catabolism
Diabetic cardiomyopathy	231	0.143746110765401	0.00024208	1.318791e-03	ko05415	Human Diseases	Cardiovascular disease
Amoebiasis	53	0.187279151943463	0.000246096	1.320957e-03	ko05146	Human Diseases	Infectious disease: parasitic
Biosynthesis of various plant secondary metabolites	392	0.136111111111111	0.00025582	1.353251e-03	ko00999	Metabolism	Biosynthesis of other secondary metabolites
Glycosaminoglycan degradation	182	0.147847278635256	0.000262285	1.367629e-03	ko00531	Metabolism	Glycan biosynthesis and metabolism
Tropane, piperidine and pyridine alkaloid biosynthesis	179	0.148056244830438	0.000272739	1.388293e-03	ko00960	Metabolism	Biosynthesis of other secondary metabolites
Thiamine metabolism	911	0.128129395218003	0.000273855	1.388293e-03	ko00730	Metabolism	Metabolism of cofactors and vitamins
Chemical carcinogenesis - receptor activation	86	0.165384615384615	0.0003694	1.847001e-03	ko05207	Human Diseases	Cancer: overview
Vancomycin resistance	675	0.129957643434732	0.000407828	2.011582e-03	ko01502	Human Diseases	Drug resistance: antimicrobial
Adipocytokine signaling pathway	135	0.15185601799775	0.000511658	2.490069e-03	ko04920	Organismal Systems	Endocrine system
Viral carcinogenesis	94	0.160683760683761	0.000552873	2.655246e-03	ko05203	Human Diseases	Cancer: overview
Glutathione metabolism	274	0.13894523326572	0.000595457	2.790291e-03	ko00480	Metabolism	Metabolism of other amino acids
Human papillomavirus infection	93	0.160621761658031	0.000596281	2.790291e-03	ko05165	Human Diseases	Infectious disease: viral
Type II diabetes mellitus	94	0.159863945578231	0.000654511	3.024007e-03	ko04930	Human Diseases	Endocrine and metabolic disease
Cell cycle - Caulobacter	997	0.126538900875746	0.000664666	3.032538e-03	ko04112	Cellular Processes	Cell growth and death
Yersinia infection	8	0.421052631578947	0.000706417	3.183237e-03	ko05135	Human Diseases	Infectious disease: bacterial
Amino sugar and nucleotide sugar metabolism	2573	0.1217815221507	0.000781443	3.478374e-03	ko00520	Metabolism	Carbohydrate metabolism
Novobiocin biosynthesis	232	0.14043583535109	0.000840924	3.698041e-03	ko00401	Metabolism	Biosynthesis of other secondary metabolites
HIF-1 signaling pathway	366	0.134361233480176	0.000954754	4.148633e-03	ko04066	Environmental Information Processing	Signal transduction
Prolactin signaling pathway	62	0.170798898071625	0.000989453	4.248829e-03	ko04917	Organismal Systems	Endocrine system
Arginine and proline metabolism	650	0.128942670105138	0.00104205	4.422667e-03	ko00330	Metabolism	Amino acid metabolism
Biofilm formation - Escherichia coli	565	0.129765732659623	0.00125504	5.265410e-03	ko02026	Cellular Processes	Cellular community - prokaryotes
Phenylalanine metabolism	359	0.133705772811918	0.00144494	5.977589e-03	ko00360	Metabolism	Amino acid metabolism
Fat digestion and absorption	46	0.179688	0.0014667	5.977589e-03	ko04975	Organismal Systems	Digestive system
beta-Alanine metabolism	194	0.141502552881109	0.00147393	5.977589e-03	ko00410	Metabolism	Metabolism of other amino acids
Platinum drug resistance	71	0.163218390804598	0.00158758	6.367762e-03	ko01524	Human Diseases	Drug resistance: antineoplastic
Isoquinoline alkaloid biosynthesis	106	0.151645207439199	0.00194536	7.718000e-03	ko00950	Metabolism	Biosynthesis of other secondary metabolites
Thermogenesis	132	0.146503884572697	0.00226456	8.887770e-03	ko04714	Organismal Systems	Environmental adaptation
Bacterial secretion system	988	0.12485782888917	0.00291221	1.130805e-02	ko03070	Environmental Information Processing	Membrane transport
Geraniol degradation	26	0.192592592592593	0.00570602	2.192314e-02	ko00281	Metabolism	Metabolism of terpenoids and polyketides
Carbon fixation in photosynthetic organisms	899	0.124068451559481	0.00755389	2.872051e-02	ko00710	Metabolism	Energy metabolism
Glucosinolate biosynthesis	136	0.140350877192982	0.00859802	3.235338e-02	ko00966	Metabolism	Biosynthesis of other secondary metabolites
Limonene and pinene degradation	65	0.154028436018957	0.00904555	3.369005e-02	ko00903	Metabolism	Metabolism of terpenoids and polyketides
Penicillin and cephalosporin biosynthesis	90	0.146579804560261	0.0097819	3.606459e-02	ko00311	Metabolism	Biosynthesis of other secondary metabolites
Pentose and glucuronate interconversions	914	0.123396786823275	0.0113356	4.137487e-02	ko00040	Metabolism	Carbohydrate metabolism
Biosynthesis of cofactors	5706	0.118068200629035	0.0117143	4.208089e-02	ko01240	Metabolism	Global and overview maps
Caprolactam degradation	44	0.162361623616236	0.0117781	4.208089e-02	ko00930	Metabolism	Xenobiotics biodegradation and metabolism
Chloroalkane and chloroalkene degradation	209	0.133717210492642	0.0118749	4.208089e-02	ko00625	Metabolism	Xenobiotics biodegradation and metabolism
Monobactam biosynthesis	376	0.128371457835439	0.012526	4.396144e-02	ko00261	Metabolism	Biosynthesis of other secondary metabolites
AMPK signaling pathway	79	0.146567717996289	0.0146002	5.028760e-02	ko04152	Environmental Information Processing	Signal transduction
Pathways in cancer	100	0.142450142450142	0.0146041	5.028760e-02	ko05200	Human Diseases	Cancer: overview
Pancreatic secretion	47	0.157718120805369	0.0157204	5.308999e-02	ko04972	Organismal Systems	Digestive system
Salivary secretion	47	0.157718120805369	0.0157204	5.308999e-02	ko04970	Organismal Systems	Digestive system
Glycosphingolipid biosynthesis - ganglio series	79	0.146025878003697	0.0158543	5.308999e-02	ko00604	Metabolism	Glycan biosynthesis and metabolism
Naphthalene degradation	118	0.139150943396226	0.0169938	5.638852e-02	ko00626	Metabolism	Xenobiotics biodegradation and metabolism
Carbapenem biosynthesis	136	0.137096774193548	0.0175737	5.778756e-02	ko00332	Metabolism	Biosynthesis of other secondary metabolites
Ethylbenzene degradation	9	0.25	0.018164	5.919521e-02	ko00642	Metabolism	Xenobiotics biodegradation and metabolism
Carbohydrate digestion and absorption	49	0.155063291139241	0.0186095	6.011023e-02	ko04973	Organismal Systems	Digestive system
Central carbon metabolism in cancer	285	0.128900949796472	0.0219152	7.016712e-02	ko05230	Human Diseases	Cancer: overview
Regulation of lipolysis in adipocytes	5	0.333333333333333	0.0222787	7.071082e-02	ko04923	Organismal Systems	Endocrine system
MAPK signaling pathway - plant	80	0.142602495543672	0.0255498	8.032418e-02	ko04016	Environmental Information Processing	Signal transduction
Propanoate metabolism	816	0.122559327125263	0.0257477	8.032418e-02	ko00640	Metabolism	Carbohydrate metabolism
Longevity regulating pathway - multiple species	145	0.13413506012951	0.0280174	8.666387e-02	ko04213	Organismal Systems	Aging
Bile secretion	2	0.666666666666667	0.0365421	1.111489e-01	ko04976	Organismal Systems	Digestive system
Ovarian steroidogenesis	2	0.666666666666667	0.0365421	1.111489e-01	ko04913	Organismal Systems	Endocrine system
Ferroptosis	147	0.132432432432432	0.0386562	1.166077e-01	ko04216	Cellular Processes	Cell growth and death
D-Amino acid metabolism	604	0.122814152094347	0.0424574	1.270243e-01	ko00470	Metabolism	Metabolism of other amino acids
Phenylalanine, tyrosine and tryptophan biosynthesis	1125	0.120501285347044	0.0448171	1.329938e-01	ko00400	Metabolism	Amino acid metabolism
C5-Branched dibasic acid metabolism	403	0.124459542927733	0.0466914	1.374384e-01	ko00660	Metabolism	Carbohydrate metabolism
Valine, leucine and isoleucine degradation	289	0.125925925925926	0.0526042	1.536042e-01	ko00280	Metabolism	Amino acid metabolism
Oxytocin signaling pathway	3	0.375	0.0544014	1.575913e-01	ko04921	Organismal Systems	Endocrine system
Oxidative phosphorylation	1210	0.119908829650183	0.0569369	1.636375e-01	ko00190	Metabolism	Energy metabolism
Glycerophospholipid metabolism	924	0.12053222019306	0.0614591	1.752544e-01	ko00564	Metabolism	Lipid metabolism
Two-component system	3923	0.117500823673885	0.0622556	1.761495e-01	ko02020	Environmental Information Processing	Signal transduction
DNA replication	1212	0.119727353551319	0.0634196	1.769268e-01	ko03030	Genetic Information Processing	Replication and repair
Nicotinate and nicotinamide metabolism	852	0.120714083309719	0.0634997	1.769268e-01	ko00760	Metabolism	Metabolism of cofactors and vitamins
Tryptophan metabolism	169	0.128712871287129	0.0643548	1.779508e-01	ko00380	Metabolism	Amino acid metabolism
Leishmaniasis	2	0.5	0.0675464	1.852812e-01	ko05140	Human Diseases	Infectious disease: parasitic
Peroxisome	256	0.12567501227295	0.0682922	1.852812e-01	ko04146	Cellular Processes	Transport and catabolism
Carotenoid biosynthesis	17	0.168316831683168	0.0685286	1.852812e-01	ko00906	Metabolism	Metabolism of terpenoids and polyketides
Neomycin, kanamycin and gentamicin biosynthesis	101	0.132198952879581	0.0758996	2.037011e-01	ko00524	Metabolism	Biosynthesis of other secondary metabolites
Terpenoid backbone biosynthesis	693	0.120942408376963	0.0771223	2.054718e-01	ko00900	Metabolism	Metabolism of terpenoids and polyketides
Thyroid hormone signaling pathway	62	0.135964912280702	0.0921443	2.437151e-01	ko04919	Organismal Systems	Endocrine system
Protein digestion and absorption	28	0.146596858638743	0.105913	2.781177e-01	ko04974	Organismal Systems	Digestive system
Fructose and mannose metabolism	1217	0.118316157884503	0.137347	3.580838e-01	ko00051	Metabolism	Carbohydrate metabolism
Pertussis	100	0.127877237851662	0.139026	3.598897e-01	ko05133	Human Diseases	Infectious disease: bacterial
alpha-Linolenic acid metabolism	11	0.164179104477612	0.141898	3.647383e-01	ko00592	Metabolism	Lipid metabolism
Alcoholic liver disease	41	0.134868421052632	0.157342	4.016072e-01	ko04936	Human Diseases	Endocrine and metabolic disease
Antifolate resistance	243	0.121987951807229	0.167101	4.203548e-01	ko01523	Human Diseases	Drug resistance: antineoplastic
Flavone and flavonol biosynthesis	13	0.152941176470588	0.173824	4.203548e-01	ko00944	Metabolism	Biosynthesis of other secondary metabolites
Pathogenic Escherichia coli infection	79	0.127214170692432	0.182244	4.203548e-01	ko05130	Human Diseases	Infectious disease: bacterial
Insect hormone biosynthesis	34	0.134920634920635	0.182487	4.203548e-01	ko00981	Metabolism	Metabolism of terpenoids and polyketides
Protein processing in endoplasmic reticulum	155	0.123211446740859	0.187014	4.203548e-01	ko04141	Genetic Information Processing	Folding, sorting and degradation
Autophagy - animal	2	0.285714285714286	0.187627	4.203548e-01	ko04140	Cellular Processes	Transport and catabolism
Apelin signaling pathway	2	0.285714285714286	0.187627	4.203548e-01	ko04371	Environmental Information Processing	Signal transduction
EGFR tyrosine kinase inhibitor resistance	2	0.285714285714286	0.187627	4.203548e-01	ko01521	Human Diseases	Drug resistance: antineoplastic
Fatty acid metabolism	790	0.118263473053892	0.194882	4.203548e-01	ko01212	Metabolism	Global and overview maps
Biosynthesis of ansamycins	198	0.12192118226601	0.195392	4.203548e-01	ko01051	Metabolism	Metabolism of terpenoids and polyketides
Ether lipid metabolism	13	0.149425287356322	0.195717	4.203548e-01	ko00565	Metabolism	Lipid metabolism
Alzheimer disease	81	0.126168224299065	0.199716	4.203548e-01	ko05010	Human Diseases	Neurodegenerative disease
Cationic antimicrobial peptide (CAMP) resistance	576	0.11873840445269	0.203069	4.203548e-01	ko01503	Human Diseases	Drug resistance: antimicrobial
Bladder cancer	3	0.214285714285714	0.211901	4.203548e-01	ko05219	Human Diseases	Cancer: specific types
Proteasome	4	0.19047619047619	0.215695	4.203548e-01	ko03050	Genetic Information Processing	Folding, sorting and degradation
Natural killer cell mediated cytotoxicity	1	0.5	0.216511	4.203548e-01	ko04650	Organismal Systems	Immune system
Glycosylphosphatidylinositol (GPI)-anchor biosynthesis	1	0.5	0.216511	4.203548e-01	ko00563	Metabolism	Glycan biosynthesis and metabolism
Pancreatic cancer	1	0.5	0.216511	4.203548e-01	ko05212	Human Diseases	Cancer: specific types
Melanoma	1	0.5	0.216511	4.203548e-01	ko05218	Human Diseases	Cancer: specific types
Relaxin signaling pathway	1	0.5	0.216511	4.203548e-01	ko04926	Organismal Systems	Endocrine system
Toll-like receptor signaling pathway	1	0.5	0.216511	4.203548e-01	ko04620	Organismal Systems	Immune system
Non-small cell lung cancer	1	0.5	0.216511	4.203548e-01	ko05223	Human Diseases	Cancer: specific types
Dorso-ventral axis formation	1	0.5	0.216511	4.203548e-01	ko04320	Organismal Systems	Development and regeneration
Chemokine signaling pathway	1	0.5	0.216511	4.203548e-01	ko04062	Organismal Systems	Immune system
Chronic myeloid leukemia	1	0.5	0.216511	4.203548e-01	ko05220	Human Diseases	Cancer: specific types
VEGF signaling pathway	1	0.5	0.216511	4.203548e-01	ko04370	Environmental Information Processing	Signal transduction
Melanogenesis	1	0.5	0.216511	4.203548e-01	ko04916	Organismal Systems	Endocrine system
B cell receptor signaling pathway	1	0.5	0.216511	4.203548e-01	ko04662	Organismal Systems	Immune system
Fc epsilon RI signaling pathway	1	0.5	0.216511	4.203548e-01	ko04664	Organismal Systems	Immune system
Long-term depression	1	0.5	0.216511	4.203548e-01	ko04730	Organismal Systems	Nervous system
Acute myeloid leukemia	1	0.5	0.216511	4.203548e-01	ko05221	Human Diseases	Cancer: specific types
Thyroid cancer	1	0.5	0.216511	4.203548e-01	ko05216	Human Diseases	Cancer: specific types
Gastric cancer	1	0.5	0.216511	4.203548e-01	ko05226	Human Diseases	Cancer: specific types
PD-L1 expression and PD-1 checkpoint pathway in cancer	1	0.5	0.216511	4.203548e-01	ko05235	Human Diseases	Cancer: overview
GnRH signaling pathway	1	0.5	0.216511	4.203548e-01	ko04912	Organismal Systems	Endocrine system
Endometrial cancer	1	0.5	0.216511	4.203548e-01	ko05213	Human Diseases	Cancer: specific types
Rap1 signaling pathway	1	0.5	0.216511	4.203548e-01	ko04015	Environmental Information Processing	Signal transduction
Growth hormone synthesis, secretion and action	1	0.5	0.216511	4.203548e-01	ko04935	Organismal Systems	Endocrine system
GnRH secretion	1	0.5	0.216511	4.203548e-01	ko04929	Organismal Systems	Endocrine system
TNF signaling pathway	1	0.5	0.216511	4.203548e-01	ko04668	Environmental Information Processing	Signal transduction
Breast cancer	1	0.5	0.216511	4.203548e-01	ko05224	Human Diseases	Cancer: specific types
Endocrine resistance	1	0.5	0.216511	4.203548e-01	ko01522	Human Diseases	Drug resistance: antineoplastic
Cholinergic synapse	1	0.5	0.216511	4.203548e-01	ko04725	Organismal Systems	Nervous system
T cell receptor signaling pathway	1	0.5	0.216511	4.203548e-01	ko04660	Organismal Systems	Immune system
ErbB signaling pathway	1	0.5	0.216511	4.203548e-01	ko04012	Environmental Information Processing	Signal transduction
Proximal tubule bicarbonate reclamation	28	0.133971291866029	0.22047	4.239871e-01	ko04964	Organismal Systems	Excretory system
Longevity regulating pathway - worm	348	0.119546547578152	0.220706	4.239871e-01	ko04212	Organismal Systems	Aging
Nucleocytoplasmic transport	2	0.25	0.232036	4.434194e-01	ko03013	Genetic Information Processing	Translation
Taurine and hypotaurine metabolism	188	0.120978120978121	0.234743	4.462570e-01	ko00430	Metabolism	Metabolism of other amino acids
RIG-I-like receptor signaling pathway	3	0.2	0.24379	4.610544e-01	ko04622	Organismal Systems	Immune system
Biosynthesis of siderophore group nonribosomal peptides	24	0.132596685082873	0.257775	4.849881e-01	ko01053	Metabolism	Metabolism of terpenoids and polyketides
Biosynthesis of vancomycin group antibiotics	105	0.121668597914253	0.279557	5.232735e-01	ko01055	Metabolism	Metabolism of terpenoids and polyketides
Vitamin B6 metabolism	282	0.118786857624263	0.282458	5.260056e-01	ko00750	Metabolism	Metabolism of cofactors and vitamins
Quorum sensing	2370	0.116034271725826	0.298967	5.483878e-01	ko02024	Cellular Processes	Cellular community - prokaryotes
MAPK signaling pathway	1	0.333333333333333	0.306496	5.483878e-01	ko04010	Environmental Information Processing	Signal transduction
Glioma	1	0.333333333333333	0.306496	5.483878e-01	ko05214	Human Diseases	Cancer: specific types
Gap junction	1	0.333333333333333	0.306496	5.483878e-01	ko04540	Cellular Processes	Cellular community - eukaryotes
Sphingolipid signaling pathway	1	0.333333333333333	0.306496	5.483878e-01	ko04071	Environmental Information Processing	Signal transduction
Neurotrophin signaling pathway	1	0.333333333333333	0.306496	5.483878e-01	ko04722	Organismal Systems	Nervous system
Fc gamma R-mediated phagocytosis	1	0.333333333333333	0.306496	5.483878e-01	ko04666	Organismal Systems	Immune system
Signaling pathways regulating pluripotency of stem cells	1	0.333333333333333	0.306496	5.483878e-01	ko04550	Cellular Processes	Cellular community - eukaryotes
Retrograde endocannabinoid signaling	7	0.145833333333333	0.310951	5.536443e-01	ko04723	Organismal Systems	Nervous system
mTOR signaling pathway	2	0.2	0.321694	5.699927e-01	ko04150	Environmental Information Processing	Signal transduction
Pentose phosphate pathway	1329	0.116110431591822	0.33958	5.987760e-01	ko00030	Metabolism	Carbohydrate metabolism
mRNA surveillance pathway	3	0.166666666666667	0.342359	6.007737e-01	ko03015	Genetic Information Processing	Translation
Osteoclast differentiation	4	0.153846153846154	0.349185	6.098207e-01	ko04380	Organismal Systems	Development and regeneration
Cellular senescence	1	0.25	0.386146	6.465290e-01	ko04218	Cellular Processes	Cell growth and death
cGMP-PKG signaling pathway	1	0.25	0.386146	6.465290e-01	ko04022	Environmental Information Processing	Signal transduction
Furfural degradation	1	0.25	0.386146	6.465290e-01	ko00365	Metabolism	Xenobiotics biodegradation and metabolism
Indole alkaloid biosynthesis	1	0.25	0.386146	6.465290e-01	ko00901	Metabolism	Biosynthesis of other secondary metabolites
Long-term potentiation	1	0.25	0.386146	6.465290e-01	ko04720	Organismal Systems	Nervous system
Focal adhesion	1	0.25	0.386146	6.465290e-01	ko04510	Cellular Processes	Cellular community - eukaryotes
cAMP signaling pathway	1	0.25	0.386146	6.465290e-01	ko04024	Environmental Information Processing	Signal transduction
Tight junction	1	0.25	0.386146	6.465290e-01	ko04530	Cellular Processes	Cellular community - eukaryotes
Vascular smooth muscle contraction	1	0.25	0.386146	6.465290e-01	ko04270	Organismal Systems	Circulatory system
Biofilm formation - Pseudomonas aeruginosa	407	0.116318948270935	0.400274	6.659047e-01	ko02025	Cellular Processes	Cellular community - prokaryotes
Cushing syndrome	13	0.12621359223301	0.403192	6.659047e-01	ko04934	Human Diseases	Endocrine and metabolic disease
Renal cell carcinoma	13	0.12621359223301	0.403192	6.659047e-01	ko05211	Human Diseases	Cancer: specific types
Fanconi anemia pathway	2	0.166666666666667	0.408529	6.686689e-01	ko03460	Genetic Information Processing	Replication and repair
Tetracycline biosynthesis	2	0.166666666666667	0.408529	6.686689e-01	ko00253	Metabolism	Metabolism of terpenoids and polyketides
Autophagy - yeast	19	0.12258064516129	0.417937	6.810131e-01	ko04138	Cellular Processes	Transport and catabolism
Zeatin biosynthesis	78	0.117647058823529	0.42853	6.951709e-01	ko00908	Metabolism	Metabolism of terpenoids and polyketides
Betalain biosynthesis	4	0.137931034482759	0.430758	6.956937e-01	ko00965	Metabolism	Biosynthesis of other secondary metabolites
Shigellosis	87	0.117250673854447	0.435686	7.005532e-01	ko05131	Human Diseases	Infectious disease: bacterial
African trypanosomiasis	8	0.126984126984127	0.43837	7.017759e-01	ko05143	Human Diseases	Infectious disease: parasitic
Biosynthesis of various other secondary metabolites	13	0.122641509433962	0.445063	7.093802e-01	ko00997	Metabolism	Biosynthesis of other secondary metabolites
Biosynthesis of type II polyketide products	2	0.153846153846154	0.449894	7.108721e-01	ko01057	Metabolism	Metabolism of terpenoids and polyketides
Serotonergic synapse	2	0.153846153846154	0.449894	7.108721e-01	ko04726	Organismal Systems	Nervous system
Regulation of actin cytoskeleton	1	0.2	0.456648	7.138492e-01	ko04810	Cellular Processes	Cell motility
Cell cycle	1	0.2	0.456648	7.138492e-01	ko04110	Cellular Processes	Cell growth and death
Toluene degradation	6	0.127659574468085	0.457646	7.138492e-01	ko00623	Metabolism	Xenobiotics biodegradation and metabolism
Steroid degradation	3	0.136363636363636	0.471183	7.318368e-01	ko00984	Metabolism	Xenobiotics biodegradation and metabolism
Biosynthesis of nucleotide sugars	2473	0.114884325931432	0.497083	7.687942e-01	ko01250	Metabolism	Global and overview maps
FoxO signaling pathway	33	0.115384615384615	0.516188	7.926962e-01	ko04068	Environmental Information Processing	Signal transduction
Parathyroid hormone synthesis, secretion and action	1	0.166666666666667	0.519053	7.926962e-01	ko04928	Organismal Systems	Endocrine system
Oocyte meiosis	1	0.166666666666667	0.519053	7.926962e-01	ko04114	Cellular Processes	Cell growth and death
Fluorobenzoate degradation	5	0.113636363636364	0.580067	8.799270e-01	ko00364	Metabolism	Xenobiotics biodegradation and metabolism
One carbon pool by folate	787	0.114124129930394	0.580993	8.799270e-01	ko00670	Metabolism	Metabolism of cofactors and vitamins
Photosynthesis	477	0.113896848137536	0.584152	8.810551e-01	ko00195	Metabolism	Energy metabolism
Histidine metabolism	605	0.113957430777924	0.587535	8.825111e-01	ko00340	Metabolism	Amino acid metabolism
Steroid hormone biosynthesis	8	0.111111111111111	0.594471	8.859197e-01	ko00140	Metabolism	Lipid metabolism
Mannose type O-glycan biosynthesis	2	0.117647058823529	0.597086	8.859197e-01	ko00515	Metabolism	Glycan biosynthesis and metabolism
Other types of O-glycan biosynthesis	2	0.117647058823529	0.597086	8.859197e-01	ko00514	Metabolism	Glycan biosynthesis and metabolism
Styrene degradation	31	0.111111111111111	0.605444	8.885408e-01	ko00643	Metabolism	Xenobiotics biodegradation and metabolism
Nonribosomal peptide structures	16	0.110344827586207	0.606155	8.885408e-01	ko01054	Metabolism	Metabolism of terpenoids and polyketides
Primary bile acid biosynthesis	16	0.110344827586207	0.606155	8.885408e-01	ko00120	Metabolism	Lipid metabolism
Rheumatoid arthritis	3	0.111111111111111	0.61363	8.940182e-01	ko05323	Human Diseases	Immune disease
Retinol metabolism	43	0.111111111111111	0.614791	8.940182e-01	ko00830	Metabolism	Metabolism of cofactors and vitamins
Ras signaling pathway	1	0.125	0.623184	9.026281e-01	ko04014	Environmental Information Processing	Signal transduction
Fatty acid elongation	6	0.107142857142857	0.633944	9.145838e-01	ko00062	Metabolism	Lipid metabolism
Non-homologous end-joining	3	0.107142857142857	0.638814	9.179812e-01	ko03450	Genetic Information Processing	Replication and repair
Choline metabolism in cancer	28	0.108108108108108	0.661754	9.472169e-01	ko05231	Human Diseases	Cancer: overview
Neutrophil extracellular trap formation	1	0.111111111111111	0.666462	9.502296e-01	ko04613	Organismal Systems	Immune system
Biosynthesis of unsaturated fatty acids	31	0.107638888888889	0.676412	9.606632e-01	ko01040	Metabolism	Lipid metabolism
Inositol phosphate metabolism	179	0.11124922311995	0.686178	9.671122e-01	ko00562	Metabolism	Carbohydrate metabolism
Apoptosis	19	0.105555555555556	0.686252	9.671122e-01	ko04210	Cellular Processes	Cell growth and death
Dioxin degradation	33	0.106796116504854	0.697326	9.789386e-01	ko00621	Metabolism	Xenobiotics biodegradation and metabolism
Phagosome	1	0.1	0.70477	9.855978e-01	ko04145	Cellular Processes	Transport and catabolism
Proteoglycans in cancer	69	0.108490566037736	0.710386	9.896595e-01	ko05205	Human Diseases	Cancer: overview
Degradation of aromatic compounds	275	0.111336032388664	0.717315	9.955132e-01	ko01220	Metabolism	Global and overview maps
Alcoholism	2	0.0909090909090909	0.736773	1.000000e+00	ko05034	Human Diseases	Substance dependence
Cocaine addiction	1	0.0909090909090909	0.738678	1.000000e+00	ko05030	Human Diseases	Substance dependence
Phenazine biosynthesis	65	0.107260726072607	0.739058	1.000000e+00	ko00405	Metabolism	Biosynthesis of other secondary metabolites
Secondary bile acid biosynthesis	46	0.105990783410138	0.739952	1.000000e+00	ko00121	Metabolism	Lipid metabolism
Pantothenate and CoA biosynthesis	797	0.112316798196167	0.754414	1.000000e+00	ko00770	Metabolism	Metabolism of cofactors and vitamins
Glycosaminoglycan biosynthesis - heparan sulfate / heparin	1	0.0833333333333333	0.768691	1.000000e+00	ko00534	Metabolism	Glycan biosynthesis and metabolism
Teichoic acid biosynthesis	686	0.111908646003263	0.771218	1.000000e+00	ko00552	Metabolism	Glycan biosynthesis and metabolism
MAPK signaling pathway - yeast	5	0.0909090909090909	0.771964	1.000000e+00	ko04011	Environmental Information Processing	Signal transduction
Cysteine and methionine metabolism	1869	0.11297829897842	0.780431	1.000000e+00	ko00270	Metabolism	Amino acid metabolism
Fatty acid biosynthesis	677	0.11156888595913	0.794801	1.000000e+00	ko00061	Metabolism	Lipid metabolism
Amphetamine addiction	1	0.0769230769230769	0.795258	1.000000e+00	ko05031	Human Diseases	Substance dependence
Dopaminergic synapse	1	0.0769230769230769	0.795258	1.000000e+00	ko04728	Organismal Systems	Nervous system
Thyroid hormone synthesis	14	0.0958904109589041	0.799394	1.000000e+00	ko04918	Organismal Systems	Endocrine system
Atrazine degradation	24	0.0991735537190083	0.805022	1.000000e+00	ko00791	Metabolism	Xenobiotics biodegradation and metabolism
Phospholipase D signaling pathway	14	0.0945945945945946	0.814994	1.000000e+00	ko04072	Environmental Information Processing	Signal transduction
Metabolism of xenobiotics by cytochrome P450	39	0.101298701298701	0.818882	1.000000e+00	ko00980	Metabolism	Xenobiotics biodegradation and metabolism
Chlorocyclohexane and chlorobenzene degradation	34	0.1	0.826958	1.000000e+00	ko00361	Metabolism	Xenobiotics biodegradation and metabolism
Axon regeneration	14	0.0933333333333333	0.829685	1.000000e+00	ko04361	Organismal Systems	Development and regeneration
Hepatitis B	2	0.0740740740740741	0.832904	1.000000e+00	ko05161	Human Diseases	Infectious disease: viral
Base excision repair	662	0.110906349472273	0.836272	1.000000e+00	ko03410	Genetic Information Processing	Replication and repair
Drug metabolism - cytochrome P450	37	0.0997304582210243	0.840251	1.000000e+00	ko00982	Metabolism	Xenobiotics biodegradation and metabolism
Sulfur relay system	489	0.110159945933769	0.842897	1.000000e+00	ko04122	Genetic Information Processing	Folding, sorting and degradation
Various types of N-glycan biosynthesis	90	0.104287369640788	0.848084	1.000000e+00	ko00513	Metabolism	Glycan biosynthesis and metabolism
Arachidonic acid metabolism	12	0.0888888888888889	0.862079	1.000000e+00	ko00590	Metabolism	Lipid metabolism
Renin-angiotensin system	2	0.0666666666666667	0.874103	1.000000e+00	ko04614	Organismal Systems	Endocrine system
Biosynthesis of enediyne antibiotics	1	0.0588235294117647	0.874319	1.000000e+00	ko01059	Metabolism	Metabolism of terpenoids and polyketides
Chagas disease	1	0.0588235294117647	0.874319	1.000000e+00	ko05142	Human Diseases	Infectious disease: parasitic
Spinocerebellar ataxia	9	0.0825688073394495	0.890807	1.000000e+00	ko05017	Human Diseases	Neurodegenerative disease
Mineral absorption	95	0.102481121898598	0.892687	1.000000e+00	ko04978	Organismal Systems	Digestive system
Linoleic acid metabolism	2	0.0625	0.89613	1.000000e+00	ko00591	Metabolism	Lipid metabolism
Ribosome biogenesis in eukaryotes	73	0.10041265474553	0.901511	1.000000e+00	ko03008	Genetic Information Processing	Translation
Phosphonate and phosphinate metabolism	78	0.10077519379845	0.902431	1.000000e+00	ko00440	Metabolism	Metabolism of other amino acids
Influenza A	2	0.0606060606060606	0.905744	1.000000e+00	ko05164	Human Diseases	Infectious disease: viral
MAPK signaling pathway - fly	15	0.0857142857142857	0.912466	1.000000e+00	ko04013	Environmental Information Processing	Signal transduction
Spliceosome	1	0.05	0.912841	1.000000e+00	ko03040	Genetic Information Processing	Transcription
Xylene degradation	34	0.09366391184573	0.91443	1.000000e+00	ko00622	Metabolism	Xenobiotics biodegradation and metabolism
Phosphatidylinositol signaling system	91	0.10077519379845	0.918143	1.000000e+00	ko04070	Environmental Information Processing	Signal transduction
Hepatitis C	2	0.0571428571428571	0.922524	1.000000e+00	ko05160	Human Diseases	Infectious disease: viral
Hedgehog signaling pathway - fly	1	0.0476190476190476	0.922851	1.000000e+00	ko04341	Environmental Information Processing	Signal transduction
Hedgehog signaling pathway	1	0.0476190476190476	0.922851	1.000000e+00	ko04340	Environmental Information Processing	Signal transduction
Basal cell carcinoma	1	0.0476190476190476	0.922851	1.000000e+00	ko05217	Human Diseases	Cancer: specific types
Acarbose and validamycin biosynthesis	187	0.104294478527607	0.92665	1.000000e+00	ko00525	Metabolism	Biosynthesis of other secondary metabolites
Pyrimidine metabolism	2024	0.111472159497714	0.927546	1.000000e+00	ko00240	Metabolism	Nucleotide metabolism
Benzoate degradation	330	0.106623586429725	0.929889	1.000000e+00	ko00362	Metabolism	Xenobiotics biodegradation and metabolism
Longevity regulating pathway	19	0.085972850678733	0.931638	1.000000e+00	ko04211	Organismal Systems	Aging
Sulfur metabolism	624	0.108597285067873	0.935663	1.000000e+00	ko00920	Metabolism	Energy metabolism
Colorectal cancer	1	0.0434782608695652	0.939555	1.000000e+00	ko05210	Human Diseases	Cancer: specific types
Human cytomegalovirus infection	1	0.0434782608695652	0.939555	1.000000e+00	ko05163	Human Diseases	Infectious disease: viral
Amyotrophic lateral sclerosis	26	0.0878378378378378	0.943783	1.000000e+00	ko05014	Human Diseases	Neurodegenerative disease
Nitrotoluene degradation	84	0.0983606557377049	0.943822	1.000000e+00	ko00633	Metabolism	Xenobiotics biodegradation and metabolism
Human immunodeficiency virus 1 infection	1	0.0416666666666667	0.946497	1.000000e+00	ko05170	Human Diseases	Infectious disease: viral
O-Antigen repeat unit biosynthesis	42	0.0923076923076923	0.946763	1.000000e+00	ko00542	Metabolism	Glycan biosynthesis and metabolism
Chemical carcinogenesis - DNA adducts	4	0.0615384615384615	0.94968	1.000000e+00	ko05204	Human Diseases	Cancer: overview
Viral life cycle - HIV-1	5	0.0649350649350649	0.949769	1.000000e+00	ko03250	Genetic Information Processing	Information processing in viruses
Pathways of neurodegeneration - multiple diseases	27	0.087378640776699	0.950136	1.000000e+00	ko05022	Human Diseases	Neurodegenerative disease
Prion disease	10	0.0746268656716418	0.952015	1.000000e+00	ko05020	Human Diseases	Neurodegenerative disease
Primary immunodeficiency	59	0.0940988835725678	0.957864	1.000000e+00	ko05340	Human Diseases	Immune disease
Lipoarabinomannan (LAM) biosynthesis	1	0.037037037037037	0.962896	1.000000e+00	ko00571	Metabolism	Glycan biosynthesis and metabolism
Measles	1	0.037037037037037	0.962896	1.000000e+00	ko05162	Human Diseases	Infectious disease: viral
Aminobenzoate degradation	73	0.0948051948051948	0.966963	1.000000e+00	ko00627	Metabolism	Xenobiotics biodegradation and metabolism
Arabinogalactan biosynthesis - Mycobacterium	58	0.0925039872408294	0.968542	1.000000e+00	ko00572	Metabolism	Glycan biosynthesis and metabolism
Herpes simplex virus 1 infection	1	0.0344827586206897	0.97093	1.000000e+00	ko05168	Human Diseases	Infectious disease: viral
Lipoic acid metabolism	34	0.0865139949109415	0.971127	1.000000e+00	ko00785	Metabolism	Metabolism of cofactors and vitamins
Folate biosynthesis	636	0.107088735477353	0.972375	1.000000e+00	ko00790	Metabolism	Metabolism of cofactors and vitamins
Meiosis - yeast	33	0.0857142857142857	0.973396	1.000000e+00	ko04113	Cellular Processes	Cell growth and death
Nucleotide metabolism	2320	0.110555158446509	0.97693	1.000000e+00	ko01232	Metabolism	Global and overview maps
Streptomycin biosynthesis	533	0.105985285344999	0.978163	1.000000e+00	ko00521	Metabolism	Biosynthesis of other secondary metabolites
Vibrio cholerae infection	5	0.0561797752808989	0.980394	1.000000e+00	ko05110	Human Diseases	Infectious disease: bacterial
Phenylpropanoid biosynthesis	22	0.0782918149466192	0.98235	1.000000e+00	ko00940	Metabolism	Biosynthesis of other secondary metabolites
Staphylococcus aureus infection	65	0.0910364145658263	0.982561	1.000000e+00	ko05150	Human Diseases	Infectious disease: bacterial
Hepatocellular carcinoma	6	0.0576923076923077	0.983983	1.000000e+00	ko05225	Human Diseases	Cancer: specific types
Chemical carcinogenesis - reactive oxygen species	52	0.088135593220339	0.9848	1.000000e+00	ko05208	Human Diseases	Cancer: overview
Kaposi sarcoma-associated herpesvirus infection	1	0.0277777777777778	0.987625	1.000000e+00	ko05167	Human Diseases	Infectious disease: viral
Salmonella infection	309	0.102148760330579	0.987896	1.000000e+00	ko05132	Human Diseases	Infectious disease: bacterial
Protein export	833	0.106849666495639	0.988156	1.000000e+00	ko03060	Genetic Information Processing	Folding, sorting and degradation
Human T-cell leukemia virus 1 infection	13	0.0680628272251309	0.988575	1.000000e+00	ko05166	Human Diseases	Infectious disease: viral
Stilbenoid, diarylheptanoid and gingerol biosynthesis	10	0.0636942675159236	0.988909	1.000000e+00	ko00945	Metabolism	Biosynthesis of other secondary metabolites
Flavonoid biosynthesis	10	0.0636942675159236	0.988909	1.000000e+00	ko00941	Metabolism	Biosynthesis of other secondary metabolites
Non-alcoholic fatty liver disease	1	0.027027027027027	0.989046	1.000000e+00	ko04932	Human Diseases	Endocrine and metabolic disease
Prodigiosin biosynthesis	218	0.0996343692870201	0.989467	1.000000e+00	ko00333	Metabolism	Biosynthesis of other secondary metabolites
Biotin metabolism	459	0.10403445149592	0.989534	1.000000e+00	ko00780	Metabolism	Metabolism of cofactors and vitamins
Huntington disease	33	0.0804878048780488	0.990787	1.000000e+00	ko05016	Human Diseases	Neurodegenerative disease
Neuroactive ligand-receptor interaction	12	0.0648648648648649	0.991905	1.000000e+00	ko04080	Environmental Information Processing	Signaling molecules and interaction
Cholesterol metabolism	12	0.0648648648648649	0.991905	1.000000e+00	ko04979	Organismal Systems	Digestive system
Ascorbate and aldarate metabolism	286	0.100597959901512	0.992966	1.000000e+00	ko00053	Metabolism	Carbohydrate metabolism
N-Glycan biosynthesis	55	0.0854037267080745	0.993679	1.000000e+00	ko00510	Metabolism	Glycan biosynthesis and metabolism
Biofilm formation - Vibrio cholerae	407	0.102364185110664	0.994379	1.000000e+00	ko05111	Cellular Processes	Cellular community - prokaryotes
Lipopolysaccharide biosynthesis	255	0.0972169271826153	0.998297	1.000000e+00	ko00540	Metabolism	Glycan biosynthesis and metabolism
Apoptosis - fly	17	0.0598591549295775	0.999429	1.000000e+00	ko04214	Cellular Processes	Cell growth and death
Drug metabolism - other enzymes	643	0.101885596577405	0.999538	1.000000e+00	ko00983	Metabolism	Xenobiotics biodegradation and metabolism
NOD-like receptor signaling pathway	230	0.0938775510204082	0.999637	1.000000e+00	ko04621	Organismal Systems	Immune system
Coronavirus disease - COVID-19	9	0.0441176470588235	0.999885	1.000000e+00	ko05171	Human Diseases	Infectious disease: viral
Fluid shear stress and atherosclerosis	216	0.0913319238900634	0.999906	1.000000e+00	ko05418	Human Diseases	Cardiovascular disease
O-Antigen nucleotide sugar biosynthesis	1173	0.103823685608072	0.999916	1.000000e+00	ko00541	Metabolism	Glycan biosynthesis and metabolism
Riboflavin metabolism	333	0.0934081346423562	0.999984	1.000000e+00	ko00740	Metabolism	Metabolism of cofactors and vitamins
Polyketide sugar unit biosynthesis	310	0.0914454277286136	0.999996	1.000000e+00	ko00523	Metabolism	Metabolism of terpenoids and polyketides
Biosynthesis of various antibiotics	80	0.0606520090978014	1	1.000000e+00	ko00998	Metabolism	Biosynthesis of other secondary metabolites
MicroRNAs in cancer	181	0.0718824463860206	1	1.000000e+00	ko05206	Human Diseases	Cancer: overview
Ubiquinone and other terpenoid-quinone biosynthesis	99	0.0705630791161796	1	1.000000e+00	ko00130	Metabolism	Metabolism of cofactors and vitamins
Phosphotransferase system (PTS)	654	0.0944267975743575	1	1.000000e+00	ko02060	Environmental Information Processing	Membrane transport
Ribosome	2161	0.0789031692712137	1	1.000000e+00	ko03010	Genetic Information Processing	Translation
Parkinson disease	78	0.0508474576271186	1	1.000000e+00	ko05012	Human Diseases	Neurodegenerative disease

## Sheet: Supplementary Table 2
Supplementary Table 2. Differential metabolites between HC and PD groups in positive ion mode
ID	mean.Treat	mean.Control	log2Fold	P value	Q value	Diff	VIP
Com_8_pos	828137.402864414	2578275.38172367	-1.63846	0.00796001343858246	0.653119717502046	Down	2.35329692834586
Com_12_pos	2218607.11553564	6277305.69482861	-1.50049	0.0304722837298113	0.653119717502046	Down	1.99652717021956
Com_28_pos	71526.2500205066	307820.111093618	-2.10554	0.0314036146178075	0.653119717502046	Down	1.82896190704908
Com_75_pos	161091.754748004	522784.970608594	-1.69834	0.039492612359978	0.653119717502046	Down	1.88734563208798
Com_79_pos	12459.7898478364	45934.1947270234	-1.88229	0.0198620344852069	0.653119717502046	Down	2.20965368384239
Com_88_pos	624285.704741285	4911816.8421081	-2.97598	0.0179012568571235	0.653119717502046	Down	2.32551581358297
Com_89_pos	1166455.4755334	5941290.33854481	-2.34865	0.0210752308053524	0.653119717502046	Down	2.18113997434771
Com_92_pos	722056.240360433	4168346.71467645	-2.52929	0.0393806833594172	0.653119717502046	Down	1.6440707646356
Com_93_pos	119120.899317682	892705.79354966	-2.90576	0.0447372374629919	0.653119717502046	Down	1.96645130892058
Com_184_pos	164871.042204599	354094.664325903	-1.1028	0.0135453767314425	0.653119717502046	Down	2.19582686286586
Com_191_pos	337478.134095869	928955.223633911	-1.46082	0.0191867012242153	0.653119717502046	Down	2.06407905296607
Com_196_pos	371400.640973061	927144.631412573	-1.31982	0.0316196019373884	0.653119717502046	Down	1.84667140540682
Com_230_pos	456071.899835295	1057741.41620102	-1.21365	0.0286826828172304	0.653119717502046	Down	2.21815700897434
Com_237_pos	12939052.191071	29860618.5332085	-1.20651	0.0132961824260598	0.653119717502046	Down	2.22651908865338
Com_277_pos	2765970.49023895	16565294.7343462	-2.58231	0.00840827160864582	0.653119717502046	Down	2.46604428659908
Com_292_pos	341408.686575862	1188162.93108394	-1.79916	0.0112210612945325	0.653119717502046	Down	2.22784028132385
Com_324_pos	612946.143428743	266075.260227571	1.2039259426501	0.010504565981056	0.653119717502046	Up	2.38570440977334
Com_371_pos	2564591.56757336	7588606.42615965	-1.56511	0.0178839538535861	0.653119717502046	Down	1.68119325509079
Com_374_pos	3722308.17036027	7918575.51062945	-1.08904	0.0141842696884566	0.653119717502046	Down	1.92718654106867
Com_375_pos	36590.8132249985	129521.138646896	-1.82363	0.0392004192010978	0.653119717502046	Down	2.00126067860826
Com_379_pos	791398.862580301	7862672.59557224	-3.31254	0.0203548333154185	0.653119717502046	Down	1.89886709712226
Com_395_pos	29574.3373947065	112024.658789374	-1.9214	0.0275948582078133	0.653119717502046	Down	2.1386759959565
Com_417_pos	468468.521384889	1568914.48687892	-1.74374	0.0187535822405687	0.653119717502046	Down	2.20420543890881
Com_427_pos	368130.300081678	1911919.86779931	-2.37673	0.045219072354612	0.653119717502046	Down	2.01365849433412
Com_430_pos	447035	1045455.98000314	-1.22567	0.0240000969768149	0.653119717502046	Down	1.98527100919271
Com_453_pos	691120.012890891	1435459.20949945	-1.0545	0.0415350887689464	0.653119717502046	Down	1.89911826276848
Com_454_pos	304847.818683927	706315.644318552	-1.21222	0.0411742179860728	0.653119717502046	Down	1.9923145343355
Com_469_pos	371682.101502586	809747	-1.1234	0.0242138925690993	0.653119717502046	Down	1.88301731073585
Com_495_pos	13513868.1859785	27979776.098574	-1.04994	0.0173187918760814	0.653119717502046	Down	2.25193007355799
Com_510_pos	1778237.50477667	4360694.10479607	-1.29411	0.0421297642064285	0.653119717502046	Down	1.44765295233483
Com_615_pos	1818095.94080776	4731391.59272445	-1.37984	0.0205606740857251	0.653119717502046	Down	1.97583882706108
Com_632_pos	1219427.30959795	3635197.93623608	-1.57583	0.00933895929614783	0.653119717502046	Down	2.28736860592685
Com_663_pos	223097.461104899	974234.713979855	-2.1266	0.0327218734049701	0.653119717502046	Down	1.9439258341389
Com_670_pos	73702.3992342562	356941.990619112	-2.27591	0.0342029098182103	0.653119717502046	Down	2.12716785068732
Com_684_pos	651798.286656312	3808513.63800998	-2.54673	0.0248508593711294	0.653119717502046	Down	2.17047120120583
Com_687_pos	607936.190641492	2803891.42457872	-2.20544	0.0277149192893957	0.653119717502046	Down	2.03036410333061
Com_757_pos	42186.7111190089	146537.953485677	-1.79641	0.0335077027092593	0.653119717502046	Down	1.75082
Com_797_pos	250937.378029849	85355.5487563764	1.55577053389078	0.0459147240252534	0.653119717502046	Up	1.84746684359296
Com_937_pos	2389195.43178792	6493630.65989277	-1.4425	0.0330304410853207	0.653119717502046	Down	1.61471120872736
Com_944_pos	2385240.13779539	5136607.64646708	-1.10668	0.0238020121715455	0.653119717502046	Down	2.01069251067072
Com_962_pos	446098.200787766	1322169.1045894	-1.56747	0.0242110426865692	0.653119717502046	Down	2.30293027566253
Com_992_pos	3480172.81788176	11950751.6549212	-1.77987	0.0214746746743672	0.653119717502046	Down	1.67698482314324
Com_1013_pos	257330.644224773	1907167.03861319	-2.88974	0.0174870538706017	0.653119717502046	Down	2.33063737622895
Com_1151_pos	42970.7	132186.799777088	-1.62115	0.040962224234746	0.653119717502046	Down	1.83874137856422
Com_1180_pos	288219.327716176	634278.54941776	-1.13795	0.033372102978081	0.653119717502046	Down	1.7000307395413
Com_1250_pos	54871.6193280671	236341.765528618	-2.10674	0.0419422547376438	0.653119717502046	Down	1.86405298864173
Com_1263_pos	610375.967189756	2368576.43617976	-1.95625	0.0366763618628439	0.653119717502046	Down	1.73040011757698
Com_1274_pos	1905229.52710362	4641353.71219717	-1.28458	0.00951018495625045	0.653119717502046	Down	2.37506813018433
Com_1275_pos	103545.95003515	829731.194195259	-3.00237	0.0193813499849431	0.653119717502046	Down	1.55344897769548
Com_1278_pos	207121.462594781	844083.988151487	-2.02691	0.0308417770221337	0.653119717502046	Down	1.35941236950883
Com_1316_pos	4399833.25122851	9170302.01394969	-1.05952	0.013297851300426	0.653119717502046	Down	1.92984776288299
Com_1347_pos	220850.719803651	96214.2487915632	1.19874906447474	0.0476735346838162	0.653119717502046	Up	1.43405385832864
Com_1391_pos	4503.47166145249	64085.207630354	-3.83088	0.0495746122472133	0.653119717502046	Down	1.83782518046747
Com_1454_pos	219885.569381141	575861.468831247	-1.38897	0.00619551085209417	0.653119717502046	Down	2.26896847691794
Com_1474_pos	299521.695433961	2259001.90798485	-2.91495	0.0279099056808335	0.653119717502046	Down	2.16104158949305
Com_1479_pos	368701.276986182	1223914.38200546	-1.73098	0.0179866799530417	0.653119717502046	Down	2.29535971331525
Com_1481_pos	1715753.91785828	3927935.31182638	-1.19493	0.0425211462461707	0.653119717502046	Down	1.85320409408736
Com_1486_pos	775236.11717907	1851999.15980139	-1.25638	0.0406485259344185	0.653119717502046	Down	1.61850320938627
Com_1600_pos	1017921.51758472	3663101.23352711	-1.84744	0.0366369565993175	0.653119717502046	Down	1.47126498061912
Com_1628_pos	730218.956534908	4305426.89334039	-2.55976	0.0305273686701891	0.653119717502046	Down	1.98556132620607
Com_1632_pos	484015.603869279	1109426.33659312	-1.19669	0.0236082047266291	0.653119717502046	Down	1.88076763373704
Com_1679_pos	1600995.10833758	3292027.27350054	-1.04001	0.0366218833494342	0.653119717502046	Down	2.02911276834786
Com_1693_pos	15074.5861639976	83251.5379115901	-2.46536	0.044786808044101	0.653119717502046	Down	1.90212860996632
Com_1798_pos	676951.622513622	2273273.80076492	-1.74765	0.0420556163683219	0.653119717502046	Down	1.82160603256388
Com_1805_pos	492654.095082035	1497627.75384044	-1.60403	0.0464138963606076	0.653119717502046	Down	1.6915701754035
Com_1863_pos	147435.671157541	539733.848394287	-1.87216	0.033277470646261	0.653119717502046	Down	2.04859964903847
Com_1879_pos	1458122.01705291	2947280.47953695	-1.01527	0.0383156850171867	0.653119717502046	Down	2.02397165709511
Com_1920_pos	99008.3270215162	434894.759606788	-2.13504	0.0150988818804475	0.653119717502046	Down	2.48042843592506
Com_1932_pos	428765.817976319	864019.946945162	-1.01087	0.0496938820652246	0.653119717502046	Down	1.84874836778067
Com_1969_pos	31569.4745535159	111882.087209698	-1.82538	0.0324179541978052	0.653119717502046	Down	1.6026646479174
Com_1970_pos	2908603.15436798	9607550.20357512	-1.72384	0.0291274613604121	0.653119717502046	Down	1.63563254557973
Com_1980_pos	248707.831694983	549422.152837751	-1.14346	0.0493189222889843	0.653119717502046	Down	1.62831288365886
Com_1994_pos	655424.481038046	1972363.36471165	-1.58942	0.0324236499095435	0.653119717502046	Down	1.88036499976657
Com_2074_pos	96610.8102766839	413993.43204441	-2.09935	0.0417569381308924	0.653119717502046	Down	1.68678867104169
Com_2080_pos	96802.8536802563	243582.917197442	-1.33129	0.0207437565976657	0.653119717502046	Down	1.88912820161786
Com_2094_pos	1259791.39535108	2634970.37454715	-1.0646	0.0374375599915179	0.653119717502046	Down	1.86754327566091
Com_2136_pos	292705.097044477	870591.835103271	-1.57255	0.0208464952218546	0.653119717502046	Down	2.10964489803074
Com_2154_pos	58823.4771953704	712875.017266768	-3.59919	0.0304268671955153	0.653119717502046	Down	2.29200343481351
Com_2156_pos	244121.36427851	569196.718169267	-1.22133	0.0223924186323468	0.653119717502046	Down	1.59143146105255
Com_2170_pos	717560.98912973	1503638.24646589	-1.06728	0.0266247291239706	0.653119717502046	Down	2.04830850031133
Com_2195_pos	9623.68959625071	152128.902554528	-3.98256	0.0344377156222724	0.653119717502046	Down	1.91678121016896
Com_2219_pos	425897.233540235	1213567.51845487	-1.51068	0.0171886246274491	0.653119717502046	Down	2.07510403805814
Com_2282_pos	1018526.83634475	8182950.13240287	-3.00614	0.0409662881987861	0.653119717502046	Down	1.52543275900014
Com_2386_pos	929304.584173059	2237258.53690161	-1.26751	0.0126696788581734	0.653119717502046	Down	2.10966608545167
Com_2425_pos	116932.925386441	379613.375719807	-1.69885	0.0418327075995767	0.653119717502046	Down	1.75536193655079
Com_2436_pos	1525989.46016648	542507.751741901	1.49202934059435	0.0168929433592029	0.653119717502046	Up	2.19091024421398
Com_2449_pos	298722.06866557	74598.4667245598	2.00158594028938	0.0312317212265254	0.653119717502046	Up	1.76260637815425
Com_2471_pos	81603.5186051537	220886.349401538	-1.4366	0.0205242610366351	0.653119717502046	Down	2.04445801268777
Com_2493_pos	159026.947503946	53289.9569202341	1.57733568248473	0.0457350810513069	0.653119717502046	Up	1.56236892849452
Com_2508_pos	230815.200460869	690103	-1.58007	0.0467560160239511	0.653119717502046	Down	1.72744147855922
Com_2509_pos	294880.584755409	1401389.07753291	-2.24865	0.0458473576035843	0.653119717502046	Down	1.81368052931943
Com_2516_pos	564469.32106419	1452611.97602026	-1.36368	0.0324979861918787	0.653119717502046	Down	1.74070832761608
Com_2521_pos	44548.483860381	166000.292472387	-1.89774	0.04914858999435	0.653119717502046	Down	1.53063637085064
Com_2525_pos	183631.454703535	479555.870443974	-1.38489	0.0313628660238122	0.653119717502046	Down	1.83671072214148
Com_2548_pos	23688.2747036717	72073.4169994311	-1.60529	0.0340509145949101	0.653119717502046	Down	2.02023481359722
Com_2590_pos	27363.6704228189	170078.570122105	-2.63587	0.0210589172618303	0.653119717502046	Down	1.86423433857927
Com_2620_pos	21532.2956133374	224154.499255722	-3.37992	0.0321175115268053	0.653119717502046	Down	1.67299673227878
Com_2627_pos	30805.4531766237	88038.4874254851	-1.51495	0.020487697660393	0.653119717502046	Down	1.72949046981465
Com_2629_pos	76429.809208636	216629.57972468	-1.50302	0.0401655847398419	0.653119717502046	Down	1.99562
Com_2632_pos	160973.380388035	75426.8237969628	1.09367255374709	0.0164345173555064	0.653119717502046	Up	2.17816247440906
Com_2664_pos	34070.9019154071	244730.87572789	-2.84458	0.0155288170666685	0.653119717502046	Down	2.14051282899266
Com_2689_pos	42079.8922171832	136469.833586536	-1.69738	0.0287518245124926	0.653119717502046	Down	1.91463261450684
Com_2693_pos	46002.2754199242	180712.094541446	-1.97392	0.0285566068604645	0.653119717502046	Down	2.13310663040034
Com_2744_pos	57363.1334510424	179464.618945916	-1.6455	0.0470736326505291	0.653119717502046	Down	1.55446407136449
Com_2747_pos	113544.074444392	304928.007868019	-1.42522	0.0385990970871763	0.653119717502046	Down	1.90456
Com_2768_pos	682254.020275474	1790342.87231239	-1.39186	0.0455337505647671	0.653119717502046	Down	1.78890703980747
Com_2785_pos	348272.896324595	143918.131377421	1.27496984232117	0.0334053847306877	0.653119717502046	Up	1.92842191448884
Com_2801_pos	987999.797474967	399133.956308829	1.30763772477347	0.0238254983314767	0.653119717502046	Up	2.12993885532371
Com_2819_pos	28707.5934098905	77088.1188743555	-1.42508	0.0235714867513009	0.653119717502046	Down	2.08202765826812
Com_2821_pos	27877.2225488429	118863.639179706	-2.09215	0.0180244773577953	0.653119717502046	Down	2.38369018150389
Com_2841_pos	958128.35658761	2912778.83362721	-1.60411	0.0307133532587596	0.653119717502046	Down	2.03700353551032
Com_2850_pos	154599.976535959	416234.876167996	-1.42886	0.0434944159712464	0.653119717502046	Down	1.81170107948896
Com_2916_pos	16019.2912463666	107498.362863002	-2.74643	0.0208396520359252	0.653119717502046	Down	2.18114127002052
Com_2949_pos	789972.933611052	2946307.78660187	-1.89903	0.0349870477300935	0.653119717502046	Down	1.84029442461626
Com_2970_pos	621274.186501164	292240.052750927	1.0880761933491	0.0167305282522782	0.653119717502046	Up	2.07847008966254
Com_2971_pos	18187.6561832943	111188.407206185	-2.61197	0.0442124461594977	0.653119717502046	Down	1.9280846078514
Com_2985_pos	8349.15722215199	79291.3108828242	-3.24746	0.0325186062659887	0.653119717502046	Down	1.97843299977572
Com_3002_pos	48711.3455374276	225005.114590207	-2.20763	0.026131799187293	0.653119717502046	Down	2.07887536962585
Com_3010_pos	977469.177505634	3212068.77557022	-1.71638	0.0303390496121438	0.653119717502046	Down	2.10888770539198
Com_3043_pos	3775305.28942853	8185316.8536293	-1.11644	0.0099282195907597	0.653119717502046	Down	2.21825590346513
Com_3054_pos	31426.9865280119	174903.328764736	-2.47648	0.048564172523977	0.653119717502046	Down	1.90723502291624
Com_3057_pos	71525.3189554663	360016.744245037	-2.33154	0.0147056438850036	0.653119717502046	Down	2.4723039969802
Com_3084_pos	686254.469332475	2373434.10736532	-1.79016	0.028216946484112	0.653119717502046	Down	1.87323470744571
Com_3091_pos	344929.122529368	924084.145727615	-1.42172	0.0004167347545517	0.653119717502046	Down	2.60036689456716
Com_3106_pos	46977.0383664598	333188.329315934	-2.82631	0.0136083180540003	0.653119717502046	Down	2.06992857537588
Com_3151_pos	80754.2373686577	503420.376811236	-2.64015	0.0270305992411316	0.653119717502046	Down	1.94026492529501
Com_3195_pos	316550.173399728	1104015.39533635	-1.80225	0.018836398424217	0.653119717502046	Down	2.29803000086415
Com_3237_pos	198704.28041313	90555.005400468	1.13375665789508	0.0235668932826988	0.653119717502046	Up	2.12641872070658
Com_3240_pos	115749.161146299	305818.870236647	-1.40168	0.047627995341756	0.653119717502046	Down	1.73465253799368
Com_3301_pos	412594.231029698	1634848.2183351	-1.98636	0.0301120952830018	0.653119717502046	Down	1.92570349190239
Com_3302_pos	185187.011159043	460312.869096375	-1.31363	0.0365535668525974	0.653119717502046	Down	1.97543421280068
Com_3309_pos	578278.835637342	2270419.34557569	-1.97312	0.0325346962512913	0.653119717502046	Down	1.91062089203299
Com_3334_pos	81095	572912.796771232	-2.82063	0.0305501231011474	0.653119717502046	Down	1.99231124807806
Com_3362_pos	209207.942048078	59175.435726982	1.82186729175674	0.0248492427480063	0.653119717502046	Up	1.83346473430667
Com_3426_pos	103488.146889845	346867.354536753	-1.74492	0.00384745020805948	0.653119717502046	Down	2.43378512482917
Com_3439_pos	313249.821352368	1243184.76586504	-1.98866	0.0393325754521513	0.653119717502046	Down	1.86409836052842
Com_3443_pos	263567.55713008	681198.625384768	-1.3699	0.0313151850493039	0.653119717502046	Down	2.13088444991728
Com_3463_pos	161198.502500191	16594.8317879461	3.28003243074652	0.0165645628147318	0.653119717502046	Up	1.93803586833247
Com_3486_pos	106548.736855658	224223.589884749	-1.07342	0.039258170012341	0.653119717502046	Down	1.51887893194355
Com_3526_pos	103449.39865668	246265.104581356	-1.25129	0.0408354753554195	0.653119717502046	Down	1.88583391839588
Com_3550_pos	379322.796267089	938159.325103469	-1.30641	0.0302245484071238	0.653119717502046	Down	2.12471533413789
Com_3623_pos	191987.734963365	729050.735682331	-1.92501	0.026484400879708	0.653119717502046	Down	2.17016428373484
Com_3642_pos	455933.927585565	72437.1579214294	2.6540229207764	0.00309152065568429	0.653119717502046	Up	2.42146057181829
Com_3650_pos	357729.964186599	781273.165038037	-1.12696	0.0451500133071338	0.653119717502046	Down	1.4997504469207
Com_3661_pos	119179.357559096	19108.1284199318	2.64087599269957	0.017294542792771	0.653119717502046	Up	1.88567702406253
Com_3699_pos	1279932.11976796	362944.400232532	1.81824683745812	0.00561141602313722	0.653119717502046	Up	2.18911586458414
Com_3755_pos	274560.44891313	614679.822882074	-1.16271	0.0293349199871653	0.653119717502046	Down	1.77214014708927
Com_3758_pos	335664.090680324	96883.7862495848	1.7926910536477	0.0269885895574693	0.653119717502046	Up	1.83170915117586
Com_3779_pos	1109098.22897481	134016.641703232	3.04890308005636	0.0454230044826249	0.653119717502046	Up	1.74518384587444
Com_3856_pos	198687.421199872	616056.624325205	-1.63256	0.0298102165556923	0.653119717502046	Down	1.80114974210226
Com_3872_pos	211994.541885712	18961.9832822499	3.48284534854165	0.0484649105776204	0.653119717502046	Up	1.71251712547397
Com_3883_pos	7956.45394211411	62121.7663863349	-2.9649	0.0346262385709482	0.653119717502046	Down	1.95319403616728
Com_3887_pos	99919.5475413409	396347.560649043	-1.98793	0.0216412754925462	0.653119717502046	Down	2.11594897659943
Com_3898_pos	65707.038774823	217054.751549659	-1.72394	0.0314479953472095	0.653119717502046	Down	1.86489241385587
Com_3913_pos	43767.3852335517	115154	-1.39564	0.00787670481866522	0.653119717502046	Down	1.99438869838516
Com_3929_pos	54906.6230117283	167326.897705549	-1.60762	0.0164792722173317	0.653119717502046	Down	2.12553617773306
Com_4054_pos	159867.67821221	13166.9138942111	3.60188913996976	5.61524795852326e-05	0.2330889427583	Up	3.1479603508768
Com_4055_pos	124383.372674301	10519.0575042868	3.56371629002811	0.0113356153144808	0.653119717502046	Up	2.16117464210414

## Sheet: Supplementary Table 3
Supplementary Table 3. Differential metabolites between HC and PD groups negative ion mode
ID	mean.Treat	mean.Control	log2Fold	P value	Q value	Diff	VIP
Com_50_neg	157505525.815299	60349880.2087773	1.38397963159404	0.0448112754406708	0.65369558175879	Up	1.93052140526476
Com_125_neg	8015480.91092749	17203926.1457791	-1.10188	0.00327655500827743	0.65369558175879	Down	2.30017798080262
Com_164_neg	28508460.303442	97529299.0968727	-1.77445	0.0064281681990005	0.65369558175879	Down	2.27335967374166
Com_181_neg	65906.0629201217	172661.453198525	-1.38946	0.0496156166273854	0.65369558175879	Down	1.5595013590683
Com_186_neg	8589369.76784622	25234608.6612594	-1.55478	0.0152723653409962	0.65369558175879	Down	2.00161661998743
Com_205_neg	4315342.72438737	683689.278978846	2.65806243522604	0.0406777478027213	0.65369558175879	Up	2.03098555208666
Com_212_neg	5109658.58743119	35414828.3720195	-2.79305	0.0340157753597499	0.65369558175879	Down	1.9555714216087
Com_267_neg	772772.95715593	380651.610758366	1.02157342549232	0.0433369070652859	0.65369558175879	Up	1.46113107473868
Com_278_neg	399242.595635726	998670.817713974	-1.32274	0.0424972415584883	0.65369558175879	Down	1.41687683282273
Com_283_neg	494905.346614323	1261867.95808904	-1.35034	0.0473805418677098	0.65369558175879	Down	1.32868451267948
Com_302_neg	15464563.4579564	82563555.0718986	-2.41654	0.0263888089067548	0.65369558175879	Down	1.95553688980188
Com_325_neg	390408.976231378	1135036.6193436	-1.53968	0.0497401768729009	0.65369558175879	Down	1.48031548728416
Com_363_neg	5701605.21696664	11478134.3054562	-1.00945	0.0196977440620186	0.65369558175879	Down	2.05456562333397
Com_381_neg	6353641.73584817	15412768.7939608	-1.27847	0.0468016944486416	0.65369558175879	Down	1.65140790506892
Com_438_neg	4696628.73861097	10279338.3144431	-1.13005	0.042405054376648	0.65369558175879	Down	1.77475819719891
Com_491_neg	22088129.3262457	82423185.3660053	-1.89978	0.0351848110647922	0.65369558175879	Down	1.85815808490937
Com_516_neg	178022.850323843	796699.716122142	-2.16197	0.0449302083824908	0.65369558175879	Down	1.68494895343908
Com_542_neg	6870661.71457262	14071046.1760405	-1.03421	0.0315440080489301	0.65369558175879	Down	1.99294504677752
Com_632_neg	806000	2088819.5026701	-1.37384	0.0439603363938506	0.65369558175879	Down	1.29883012711093
Com_765_neg	4484326.44423503	14105279.7545906	-1.65327	0.0248108825994453	0.65369558175879	Down	1.88423010120761
Com_802_neg	680977.488762893	3289066.15211276	-2.272	0.0349463155194958	0.65369558175879	Down	1.81781857104931
Com_807_neg	988499.465260047	1977040.80439951	-1.00003	0.0289230373066552	0.65369558175879	Down	1.44722148940938
Com_837_neg	6271817.30837786	33247319.3660884	-2.40628	0.0452792307671304	0.65369558175879	Down	1.76939671990292
Com_858_neg	17960877.3374877	39584431.0253127	-1.14008	0.0458132294403663	0.65369558175879	Down	1.30433063056963
Com_928_neg	1971261.62794084	616547.533792131	1.67683523402679	0.0277814827794855	0.65369558175879	Up	2.28066055018311
Com_986_neg	1824426.30126829	4406928.48825906	-1.27233	0.0277221141775378	0.65369558175879	Down	1.85456133194947
Com_1000_neg	3732303.11124167	9039965.41189613	-1.27625	0.0198662713531045	0.65369558175879	Down	1.64862740598927
Com_1001_neg	2046831.69176943	5538343.1443846	-1.43606	0.00849149529248421	0.65369558175879	Down	1.68395265017162
Com_1003_neg	474398.399280015	1118551.65233519	-1.23746	0.0433746883125314	0.65369558175879	Down	2.03873650870519
Com_1008_neg	526339.93853964	15077726.0462054	-4.84028	0.0134103467309714	0.65369558175879	Down	2.2828
Com_1035_neg	490697.857122604	11638236.9244838	-4.56789	0.0126357410299282	0.65369558175879	Down	2.26808524992201
Com_1067_neg	3042732.29835833	6302197.72501387	-1.05049	0.0322457577076414	0.65369558175879	Down	2.05072131600829
Com_1110_neg	19177305.888385	82306122.2166022	-2.1016	0.0283535808945302	0.65369558175879	Down	1.89693917091678
Com_1244_neg	891036.845911682	2295019.3707383	-1.36495	0.0172315530205969	0.65369558175879	Down	2.14943103371487
Com_1343_neg	3279214.52552714	7537090.06529459	-1.20066	0.0398358381652135	0.65369558175879	Down	1.84511097377637
Com_1439_neg	2502622.73221177	5462021.90000038	-1.12599	0.0250282724828085	0.65369558175879	Down	1.92781924514083
Com_1479_neg	140558.141312003	349904.420213498	-1.31579	0.0391264819197528	0.65369558175879	Down	1.30327289450601
Com_1488_neg	2726626.37823583	1102637.56449607	1.30615836854397	0.0231036755943562	0.65369558175879	Up	1.99368698402721
Com_1540_neg	26216409.3885181	73075644.8468762	-1.47892	0.0396122979822848	0.65369558175879	Down	1.74632171941495
Com_1570_neg	873671.646198349	2446188.9360006	-1.48537	0.0418342766539914	0.65369558175879	Down	1.54141191414684
Com_1601_neg	14533061.8065483	5262463.97055942	1.46552832418726	0.0439342798168721	0.65369558175879	Up	2.00224125585146
Com_1646_neg	2277041.55685742	5334121.26695461	-1.22809	0.0343368145301502	0.65369558175879	Down	1.43641234185323
Com_1650_neg	9729720.73082562	2881584.30129539	1.75553616971059	0.00211149799866251	0.65369558175879	Up	2.87201289435252
Com_1658_neg	847311.245639377	373288.435585259	1.18260120197484	0.0492970382581804	0.65369558175879	Up	2.1482493585233
Com_1686_neg	31878611.3608765	99767722.1637857	-1.64598	0.0140853136837838	0.65369558175879	Down	2.02953707705892
Com_1688_neg	186701.917505986	1387924.1729017	-2.89412	0.0300244543595193	0.65369558175879	Down	2.07650031060516
Com_1706_neg	1907159.53852708	4306674.22402947	-1.17515	0.0181293098420515	0.65369558175879	Down	1.62792774937388
Com_1709_neg	790706.964039801	1634148.34640649	-1.04732	0.0488120339694347	0.65369558175879	Down	1.68862418858481
Com_1750_neg	326346.584189908	696387.830857136	-1.09349	0.0102162753464866	0.65369558175879	Down	2.13694541216979
Com_1752_neg	1423278.94565455	3113829.74724749	-1.12947	0.0345165407715798	0.65369558175879	Down	1.77799007463364
Com_1829_neg	424234.115524589	120379.111681373	1.8172755666145	0.00456390931887873	0.65369558175879	Up	2.30631153273021
Com_1835_neg	3312982.10201453	6749579.32943047	-1.02667	0.0208184165372916	0.65369558175879	Down	1.94284632823851
Com_1847_neg	31657971.4063824	13617890.514128	1.21706557349121	0.010474446138899	0.65369558175879	Up	2.53337043868966
Com_1860_neg	2103014.43989678	9191045.18329792	-2.12777	0.0262511543333005	0.65369558175879	Down	2.11594927078073
Com_1921_neg	903412.340175831	1847609.01388403	-1.0322	0.0416899209832036	0.65369558175879	Down	1.58550551658483
Com_1928_neg	128911.939626229	581761.828067405	-2.17404	0.00403550057477733	0.65369558175879	Down	1.94617416611962
Com_1984_neg	1.67774e+06	3501562.65580876	-1.06148	0.0239152613835799	0.65369558175879	Down	2.13511550676236
Com_1990_neg	575519.769057359	2468746.79749263	-2.10084	0.0315654539429341	0.65369558175879	Down	1.81547087476345
Com_2045_neg	3680937.05334896	1433953.90687332	1.36007442813518	0.045113063770751	0.65369558175879	Up	1.80688128125338
Com_2074_neg	3685247.32899065	7786637.09777042	-1.07924	0.0423719360406217	0.65369558175879	Down	1.37317623323248
Com_2159_neg	726016.797929129	1486190.31939151	-1.03354	0.0135270145223886	0.65369558175879	Down	1.62479806891859
Com_2199_neg	2406704.12935758	754752.193264699	1.67298384427471	0.0255866609116174	0.65369558175879	Up	2.29714763685776
Com_2218_neg	2184131.4371412	13482684.2353082	-2.62598	0.0207513427401104	0.65369558175879	Down	2.02728093194069
Com_2271_neg	143396.491734076	544528.281787626	-1.925	0.0142075809235579	0.65369558175879	Down	1.55266544769777
Com_2283_neg	7427898.80864622	1.79977e+07	-1.27678	0.0258189902598589	0.65369558175879	Down	1.71480858709872
Com_2313_neg	2080570.57492948	5731307.73929088	-1.46189	0.0436611945131109	0.65369558175879	Down	1.83471761446404
Com_2389_neg	401523.685108004	2136420.15032978	-2.41164	0.00940127287061042	0.65369558175879	Down	2.08278256930403
Com_2392_neg	958655.906063105	2022020.23411873	-1.07671	0.00455205322282902	0.65369558175879	Down	2.20626949480651
Com_2434_neg	4550857.32484527	12651399.3395235	-1.47509	0.00569724545222261	0.65369558175879	Down	2.17967632805683
Com_2448_neg	26505881.7521882	79797667.1817366	-1.59003	0.0129600847546114	0.65369558175879	Down	2.14084559895855
Com_2475_neg	5547418.13490512	11571262.0569936	-1.06066	0.0418051088364985	0.65369558175879	Down	1.54356651812847
Com_2557_neg	783841.890621687	2359020.71489874	-1.58955	0.0089252227597519	0.65369558175879	Down	2.31891708692319
Com_2604_neg	272486.98514901	759689.263797213	-1.47922	0.0427655022613492	0.65369558175879	Down	1.68074274985024
Com_2609_neg	553162.799803667	88854.5940719246	2.63818586318655	0.0451386546569635	0.65369558175879	Up	1.81519610362653
Com_2636_neg	583660.916215045	1385425.35273689	-1.24713	0.036006715660457	0.65369558175879	Down	1.45239524405012
Com_2644_neg	168155.005564052	565977.277558258	-1.75095	0.0256618632225865	0.65369558175879	Down	1.97326354775529
Com_2674_neg	3177423.9502771	6572892.09172755	-1.04867	0.0478061915989156	0.65369558175879	Down	1.80314547669298
Com_2695_neg	266501.889544079	27880.1494793362	3.25683556063109	0.0321645511401677	0.65369558175879	Up	1.79197213214762
Com_2711_neg	1205953.85335034	2514278.35452943	-1.05997	0.00157344265025745	0.65369558175879	Down	2.70167763966856
Com_2788_neg	2902679.41625992	7404382.1250596	-1.35099	0.0115439734854859	0.65369558175879	Down	1.72697193103146
Com_2828_neg	267180.821907354	763943.262386657	-1.51565	0.0327374849531311	0.65369558175879	Down	1.86182624998417
Com_2829_neg	6525861.29446647	19781145.4979222	-1.59989	0.0202570757394175	0.65369558175879	Down	1.87156675649018
Com_2844_neg	389243.294590103	5922626.94655911	-3.92749	0.0200847179219511	0.65369558175879	Down	1.71243549296628
Com_2845_neg	298355.165153808	971523.93179605	-1.70322	0.0498578008053614	0.65369558175879	Down	1.7884475381863
Com_2864_neg	820475.980954711	2595232.80255188	-1.66133	0.0288698484959268	0.65369558175879	Down	2.0895161642458
Com_2882_neg	2133042.14120362	6514343.85841935	-1.61071	0.0173649070552209	0.65369558175879	Down	2.17798295871217
Com_2903_neg	5157509.63238821	16370262.180287	-1.66633	0.0472039416955192	0.65369558175879	Down	1.9435697866199
Com_2915_neg	701190.83191267	86084.7268317479	3.02597793073172	0.0349611113266791	0.65369558175879	Up	2.18105494278769
Com_2919_neg	120426.691685764	289344.527265552	-1.26463	0.0281861270042559	0.65369558175879	Down	1.35293918046916
Com_2920_neg	78426.8	449845.011161436	-2.52001	0.0153315050281254	0.65369558175879	Down	2.25260368775272
Com_3005_neg	1028231.20369946	237255.592628836	2.11565069907486	0.0199776748972346	0.65369558175879	Up	1.76281912277999
Com_3029_neg	118550.29333844	360941.20505536	-1.60626	0.0125213692139367	0.65369558175879	Down	1.89820969028589
Com_3073_neg	367239.756623428	89700.3173810198	2.03353725555104	0.00367083494180576	0.65369558175879	Up	2.36416576952798
Com_3101_neg	3071306.93914715	8293280.50595214	-1.43309	0.0429782773469474	0.65369558175879	Down	1.87749337027965
Com_3105_neg	171904.066810734	448821.649876417	-1.38454	0.0380279654972182	0.65369558175879	Down	1.78683050361876
Com_3109_neg	603565.784092215	1717264.78283861	-1.50853	0.0377865662461288	0.65369558175879	Down	1.84709507044305
Com_3130_neg	1041301.09311562	265558.49785137	1.97128568407218	0.000947213495035145	0.649461186976502	Up	2.61647582714529
Com_3132_neg	34038.2513501828	593067.080773934	-4.12297	0.0384653954341579	0.65369558175879	Down	2.03694288864923
Com_3237_neg	119073.157548072	33100.7572682551	1.84691209762884	0.012473277433645	0.65369558175879	Up	2.00870952417338
Com_3258_neg	193772.046975334	890124.962071467	-2.19965	0.00946548458181221	0.65369558175879	Down	2.17609006805882
Com_3301_neg	107080.72425235	282817.118965727	-1.40117	0.0468074569315458	0.65369558175879	Down	1.16204103298712
Com_3305_neg	474349.953267361	3809121.70381779	-3.00543	0.0298386544046611	0.65369558175879	Down	1.99623713056457
Com_3378_neg	10485591.1464961	44921381.4473338	-2.09899	0.0351147174409436	0.65369558175879	Down	1.8043013916048
Com_3396_neg	394472	1338931.5562015	-1.76309	0.0306141697880415	0.65369558175879	Down	1.79702453061129
Com_3405_neg	1532257.18362403	4723873.99989664	-1.62431	0.0353963297046185	0.65369558175879	Down	1.73823788786973
Com_3415_neg	1371010.43410687	4751309.05015641	-1.79309	0.0372043182485084	0.65369558175879	Down	2.18828228658253
Com_3420_neg	960486.949828716	2531026.80532641	-1.39788	0.00233591863720105	0.65369558175879	Down	2.53598368501056
Com_3422_neg	323174.681328142	819984.119426844	-1.34328	0.0385400879720594	0.65369558175879	Down	1.50374284221727
Com_3430_neg	58202.4823569875	675859.040076216	-3.53757	0.0382309665819417	0.65369558175879	Down	1.89943729529079
Com_3457_neg	36529.5998393448	170011.723699723	-2.2185	0.0373276742465287	0.65369558175879	Down	1.56645356849225
Com_3458_neg	449075.538687625	1323898.88098184	-1.55976	0.0305363457829455	0.65369558175879	Down	1.92366020426226
Com_3469_neg	529391.323229623	2033981.56583306	-1.9419	0.0434431220119497	0.65369558175879	Down	1.72851361583047
Com_3489_neg	2264565.15556335	325152.27200454	2.80004663911387	0.00253859625595031	0.65369558175879	Up	2.50270533182346
Com_3502_neg	104645.632148179	323536.709275686	-1.62842	0.0322087686223905	0.65369558175879	Down	1.45230029619577
Com_3524_neg	662270.887165168	184434.056180853	1.84431636265642	0.0289524326237507	0.65369558175879	Up	1.76590644754191
Com_3532_neg	5919896.53472128	1414119.00893926	2.0656684222144	0.00395453055636338	0.65369558175879	Up	2.28736309697214
Com_3543_neg	42007.9973852544	778092.61383411	-4.21121	0.015283462864135	0.65369558175879	Down	2.25502847291672
Com_3548_neg	605418.041913915	1810907.11475047	-1.58071	0.042297087012543	0.65369558175879	Down	1.56742782170348
Com_3562_neg	52144.5242231278	755867.724370534	-3.85755	0.0153162948781872	0.65369558175879	Down	2.28383812222688
Com_3563_neg	324402.552668902	1201382.23960221	-1.88884	0.0362638729689848	0.65369558175879	Down	1.61573926645597
Com_3583_neg	276561.479249014	798682.492071803	-1.53002	0.010934642727115	0.65369558175879	Down	2.31262564308287
Com_3604_neg	207255.659268296	742128.409428697	-1.84026	0.0250647000352396	0.65369558175879	Down	1.64890583058343
Com_3630_neg	784917.20297223	4317161.20564447	-2.45947	0.0237993537804416	0.65369558175879	Down	2.14060769603361
Com_3633_neg	780969.591791543	177178.028352386	2.14006666799237	0.0241664901979383	0.65369558175879	Up	2.18235161168099
Com_3637_neg	176236.006936773	1668616.64709539	-3.24307	0.00649176672398775	0.65369558175879	Down	2.4957974606329
Com_3670_neg	1894683.69435919	6386020.16209507	-1.75296	0.0184926148374167	0.65369558175879	Down	2.01109581668053
Com_3698_neg	21319588.3821623	150823855.933388	-2.82261	0.0285733894976897	0.65369558175879	Down	1.89784358383636
Com_3745_neg	1328039.04658283	2679637.58862526	-1.01274	0.0243426997219614	0.65369558175879	Down	2.12612034542503
Com_3746_neg	8779897.95059161	26577464.0938023	-1.59793	0.0125696297060624	0.65369558175879	Down	2.18938646674635
Com_3768_neg	558212.997576428	1479189.89331696	-1.40592	0.0483942507216868	0.65369558175879	Down	1.46634062284057
Com_3782_neg	2266802.8706223	9685657.72114315	-2.09519	0.0244169914987909	0.65369558175879	Down	2.09976201219181
Com_3815_neg	314744.479250979	1309293.16926925	-2.05654	0.0459264558859691	0.65369558175879	Down	2.1383821807402
Com_3832_neg	888263.134717047	3067080.68287095	-1.78781	0.0346983900687812	0.65369558175879	Down	1.8626160794871
Com_3833_neg	717284.620449934	3005158.66405847	-2.06682	0.0283648945391073	0.65369558175879	Down	1.99293999690418
Com_3862_neg	1249909.93589789	494576.71679758	1.3375579144727	0.0279605489308918	0.65369558175879	Up	2.13828527409844
Com_3865_neg	505367.028175961	190419.219089685	1.4081524433398	0.0419009853077097	0.65369558175879	Up	1.39230717823419
Com_3936_neg	135853.560501606	611619.24556159	-2.17058	0.036873096033831	0.65369558175879	Down	1.84723516573153
Com_3944_neg	84552.7138143813	347628.071610362	-2.03962	0.0393815908885543	0.65369558175879	Down	2.18445
Com_3945_neg	473315.253187933	1852479.82946461	-1.96858	0.0313225992073878	0.65369558175879	Down	1.86746130345222
Com_3947_neg	518276.193439216	1568787.3103834	-1.59786	0.0331789404022357	0.65369558175879	Down	1.41632606911254
Com_3952_neg	415675.632997379	1405388.88886655	-1.75744	0.0269207843881708	0.65369558175879	Down	1.73187790088625
Com_3953_neg	124726.831403047	535938.351436482	-2.1033	0.0339576359419811	0.65369558175879	Down	1.88227861252282
Com_3992_neg	2042894.6581102	5735908.16276911	-1.48941	0.0139278353104388	0.65369558175879	Down	1.83579218246494
Com_3993_neg	2651490.97386794	5694264.60230315	-1.10271	0.0135682989053953	0.65369558175879	Down	1.74188675369741
Com_4004_neg	1363630.97866149	3250408.81266959	-1.25317	0.0426948795383304	0.65369558175879	Down	1.37884478954395
Com_4010_neg	424926.170764786	1152930.00231361	-1.44002	0.0474792014214764	0.65369558175879	Down	1.85686678646116
Com_4041_neg	448577.667184383	1109293.39246515	-1.30621	0.0418224190793246	0.65369558175879	Down	1.00318843134087
Com_4062_neg	1995517.81673733	5763037.59781618	-1.53007	0.0385819426511659	0.65369558175879	Down	1.86416489397192
Com_4102_neg	356715.684367011	833656.665152136	-1.22468	0.0442359515296618	0.65369558175879	Down	1.9039829994058
Com_4189_neg	273352.538290442	3483282.49432954	-3.67161	0.0240399676684789	0.65369558175879	Down	2.23317398330158
Com_4197_neg	480956.735263224	1559559.59430383	-1.69716	0.0224513406140275	0.65369558175879	Down	1.86850195177043
Com_4247_neg	417557.436250665	6267645.08993171	-3.90788	0.0180352191553994	0.65369558175879	Down	1.73381455194429
Com_4271_neg	1029718.61573993	246603.152461819	2.06198700799744	0.0209351090458214	0.65369558175879	Up	1.73990609675447
Com_4301_neg	1561295.44666692	568497.326189026	1.45751809802948	0.0419025133759396	0.65369558175879	Up	1.48658494405096
